# Supplementary material for: Selective autophagy fine-tunes Stat92E activity by degrading Su(var)2-10/PIAS in Drosophila glia
Source: Life Sci Alliance. 2026 Jan 7;9(3):e202503375. doi: 10.26508/lsa.202503375 (PMC12780286; doi:10.26508/lsa.202503375)
Supplement: Supplementary file 1 [file LSA-2025-03375_SdataF1.xlsx]

## Sheet: Fig. 1C
	Mean intensity normalized to the background
injury status (+/-)	luc (TRE-GFP) -	luc (TRE-GFP) +	Atg16 (TRE-GFP) -	Atg16 (TRE-GFP) +	luc (10XStat92E enhancer-GFP) -	luc (10XStat92E enhancer-GFP) +	Atg16 (10XStat92E enhancer-GFP) -	Atg16 (10XStat92E enhancer-GFP) +
	3.309	31.74	0.874	13.089	0.808	1.065	0.676	0.168
	6.902	26.573	0.897	9.58	0.589	11.741	4.045	11.315
	3.158	37.959	0.912	60.454	0.818	5.818	0.745	0.484
	2.14	7.214	16.433	27.901	0.411	8.721	0.573	0.686
	1.731	36.334	0.456	22.459	0.76	14.104	0.335	1.882
	0.548	14.232	1.417	1.597	0.796	7.309	1.104	5.705
	0.822	5.237	1.253	7.132	0.937	1.911	0.587	1.888
	1.126	26.915	0.702	27.196	0.978	7.398	1.105	1.927
	0.739	21.876	0.637	1.792	0.17	2.911	0.293	0.241
	2.461	9.47	1.171	15.145	1.111	6.874	0.886	1.401
	0.405	11.704	0.699	2.637	0.739	8.326	1.513	0.817
	0.452	7.786	6.29	23.665	1.215	1.681	0.985	1.299
	1.847	14.727	0.569	4.889	3.203	5.692	0.777	1.614
		20.008		20.046	0.476	22.878	0.638	0.552
		5.999		0.225	0.907	9.174	0.487	10.355
		19.938		5.629	1.732	3.595	0.857	1.902
		42.332			3.693			1.308
					0.387

## Sheet: Fig. 1E
	Mean intensity normalized to the background
injury status (+/-)	w1118 -	w1118 +	Atg8aΔ12 -	Atg8aΔ12 +
	0.284	3.784	1.788	1.175
	0.271	15.171	1.441	1.279
	0.728	9.686	1.851	1.415
	0.695	8.193	0.772	2.492
	0.89	4.413		4.855
	1.254	10.815		1.321
	2.691	8.898
	0.383	3.928
	2.142	14.271
	1.313	0.132
		9.087
		3.489
		5.366

## Sheet: Fig. 1F
	Mean intensity normalized to the background
injury status (+/-)	w1118 -	w1118 +	Atg55cc5 -	Atg55cc5 +	Atg55cc5; Atg5-HA -	Atg55cc5; Atg5-HA +
	0.236	19.191	1.244	0.644	1.481	3.801
	0.801	5.586	8.51	4.185	0.742	12.484
	0.537	6.889	1.157	3.322	0.487	10.654
	1.155	2.582	0.463	1.059	0.198	16.344
	0.899	0.817	0.915	3.248	0.799	5.508
	0.198	4.318	1.338	7.835	0.837	6.7
	1.251	1.314	0.869	4.583	0.253	1.821
	0.023	6.44	0.629	10.57	1.47	2.347
	0.991	1.238	0.745	0.404	0.909	4.698
	2.152	1.402	1.06	0.825	0.716	2.096
	0.94	3.886	0.726	3.935	0.866	8.561
	0.478	8.709		1.269		8.736
	0.517	2.431				3.454
	0.097	6.026				5.102
	1.091	0.755
	0.45	6.284
	3.143	7.914
		4.926
