# Supplementary material for: Selective autophagy fine-tunes Stat92E activity by degrading Su(var)2-10/PIAS in Drosophila glia
Source: Life Sci Alliance. 2026 Jan 7;9(3):e202503375. doi: 10.26508/lsa.202503375 (PMC12780286; doi:10.26508/lsa.202503375)
Supplement: Supplementary file 3 [file LSA-2025-03375_SdataF2.xlsx]

## Sheet: Fig. 2B
	Mean intensity normalized to the background
injury status (+/-)	luc -	luc +	Atg13 -	Atg13 +
	0.762	2.009	0.316	5.86
	1.719	7.433	0.364	0.923
	0.824	15.7	0.44	0.453
	4.781	3.285	0.75	0.907
	0.197	6.724	5.647	1.368
	0.437	19.788	0.989	0.484
	1.074	11.225	4.848	0.388
	0.481	5.457	0.921	1.221
	1.411	2.554	0.641	0.585
	0.474		0.512	0.943
			0.66	2.156
			1.663	0.27
			0.08	0.466
			2.383	0.283
			1.431	1.023
			0.192	2.375
			1.351	1.024
			0.807	0.625
				0.221
				6.802

## Sheet: Fig. 2D
	Mean intensity normalized to the background
injury status (+/-)	luc -	luc +	Rubicon -	Rubicon +
	0.103	3.686	0.006	7.192
	1.606	6.672	0.273	13.064
	0.665	6.874	1.994	0.104
	1.337	1.777	3.307	38.773
	0.284	13.488	5.723	1.7
	1.356	20.541	5.105	10.585
	1.537	8.81	2.94	28.82
	0.469	4.782	0.462	4.225
	1.665	0.306	0.335	12.956
	1.182	1.785	2.761	16.656
	0.41	2.27	1.657	2.685
	0.82	5.822	1.349	5.433
	1.118	0.291	1.219	8.429
	0.558	1.262	3.332	8.856
	2.11	17.146	2.244	0.068
	1.244	5.597	4.12	9.957
	1.109	0.715	0.937	7.54
	0.835	14.316	0.803	0.479
	1.491	1.294

## Sheet: Fig. 2F
	Mean intensity normalized to the background
injury status (+/-)	w1118 -	w1118 +	Atg16MI/d67 -	Atg16MI/d67 +
	1.049	7.097	0.366	3.881
	0.962	7.685	0.559	7.148
	0.386	7.98	1.195	12.637
	1.454	4.867	0.986	2.901
	0.819	13.414	1.6	0.101
	0.589	12.292	1.304	36.092
	1.238	6.781	0.637	17.24
	0.576	15.174	1.137	2.356
	4.948	13.347	0.761	1.777
	0.894	1.698	1.252	0.441
	1.107	8.231	0.778	2.85
	0.646	14.621	0.495	11.063
	0.619	24.753	0.558	0.849
	1.088	14.183	2.813	9.496
	0.754	2.98
		18.057
		1.178

## Sheet: Fig. 2H
	Mean intensity normalized to the background
injury status (+/-)	w1118 -	w1118 +	Atg8aLDS -	Atg8aLDS +
	1.615	7.507	1.957	1.235
	0.529	3.567	2.472	3.516
	11.788	11.029	1.828	27.018
	0.307	0.855	1.087	0.743
	1.505	8.467	0.72	0.631
	1.411	6.986	2.089	0.557
	0.926	16.905	0.299	1.507
	0.532	10.031	0.41
	1.199	6.068
		3.908
		1.097
		3.943
		4.489
		10.214
		2.639
		2.649
