# Supplementary material for: Selective autophagy fine-tunes Stat92E activity by degrading Su(var)2-10/PIAS in Drosophila glia
Source: Life Sci Alliance. 2026 Jan 7;9(3):e202503375. doi: 10.26508/lsa.202503375 (PMC12780286; doi:10.26508/lsa.202503375)
Supplement: Supplementary file 5 [file LSA-2025-03375_SdataF3.xlsx]

## Sheet: Fig. 3C
	Mean intensity normalized to the background
injury status (+/-)	luc -	luc +	stat92E -	stat92E +
	0.516	3.144	1.101	2.58
	1.183	18.373	1.954	3.227
	2.34	4.098	0.964	11.651
	0.222	14.342	0.864	0.642
	1.114	5.568	0.91	7.445
	1.929	8.937	0.418	0.874
	0.216	10.405	1.3	1.603
	0.254	12.31	0.634	1.532
	1.09	2.575	1.498	3.21
	3.28	13.207	0.843	1.153
	0.717	3.333	0.712	0.542
	0.304	1.74	1.271
	0.856	14.542
	0.131	12.505
	0.054	22.941
	0.483	14.25
		9.09
		14.373
		21.975

## Sheet: Fig. 3E
	Mean intensity normalized to the background
injury status (+/-)	-	+
	21.274	112.983
	40.197	102.201
	7.392	153.003
	12.922	182.966
	16.882	51.613
	18.347	61.048
	10.68	37.289
	15.191	45.604
	9.983	38.14
	13.272	38.968
	5.024	28.565
	5.724	16.635

## Sheet: Fig. 3G
	Mean intensity normalized to the background
injury status (+/-)	luc -	luc +	Atg16 -	Atg16 +
	0.18	14.774	1.06	27.376
	0.517	27.355	0.421	4.717
	0.146	35.249	0.017	24.858
	0.957	1.557	3.658	2.75
	0.188	4.826	2.443	1.672
	1.925	3.006	0.575	1.198
	0.843	2.56	1.354	0.376
	0.275	38.508	1.011	1.02
	0.333	21.455	3.012	1.563
	2.288	5.472	3.621	12.571
	1.396	14.573	1.637	5.889
		6.573		4.143
		32.877		1.603
				0.99
