# Supplementary material for: Selective autophagy fine-tunes Stat92E activity by degrading Su(var)2-10/PIAS in Drosophila glia
Source: Life Sci Alliance. 2026 Jan 7;9(3):e202503375. doi: 10.26508/lsa.202503375 (PMC12780286; doi:10.26508/lsa.202503375)
Supplement: Supplementary file 6 [file LSA-2025-03375_SdataF4.xlsx]

## Sheet: Fig. 4B
	Mean intensity normalized to the background
injury status (+/-)	luc -	luc +	29448 -	29448 +
	1.306	2.332	0.756	9.116
	0.631	0.849	3.159	27.88
	0.218	4.212	0.694	17.146
	2.159	6.905	2.985	10.201
	2.542	1.513	1.391	3.704
	0.431	4.47	6.009	24.779
	1.614	15.585	0.698	25.017
	0.376	0.786	0.79	13.047
	0.09	1.027	9.012	9.631
	0.137	0.529	0.887	7.297
	0.519	7.821	1.937	3.046
	0.662	4.76	0.91	28.879
	0.154	2.912	0.489	27.495
		4.032		27.301
		15.417		26.362
				6.392

## Sheet: Fig. 4C
	Mean intensity normalized to the background
injury status (+/-)	luc -	luc +	32956 -	32956 +
	3.378	3.433	6.774	9.359
	1.037	15.031	3.261	32.55
	0.687	0.919	1.403	4.387
	1.212	3.718	0.656	3.768
	2.202	3.944	5.433	5.864
	2.298	14.267	7.443	24.678
	1.551	22.886	1.164	6.6
	1.179	9.268	1.974	12.134
	2.824	0.848	0.917	33.449
	1.119	0.399	1.58	3.176
	3.27	2.586	23.309	16.374
	0.153	2.01	0.646	20.853
	0.903	2.05	1.006	13.173
	9.867	9.902	7.145	18.867
	1.765	4.026		34.22
	5.465	13.832		14.742
	1.142	34.032		2.042
	1.782	2.6		11.108
	1.776	0.495
	1.927	13.914
	0.331	4.765
		12.802
		22.855
		11.48
		18.827
		8.337

## Sheet: Fig. 4E
	Mean intensity normalized to the background
injury status (+/-)	luc -	luc +	Atg16 -	Atg16 +	29448 -	29448 +	Atg16 29448 -	Atg16 29448 +
	0.38	0.452	1.01	0.618	1.29	25.674	12.323	17.701
	0.948	11.864	1.539	3.443	1.144	8.894	0.751	19.484
	4.556	0.166	0.63	0.677	5.002	20.383	0.997	8.985
	2.06	7.943	1.466	0.596	8.22	22.821	0.319	12.448
	3.229	16.586	0.641	5.173	4.314	10.517	3.712	3.185
	0.383	4.574	10.079	1.19	0.781	7.419	12.07	9.982
	0.848	19.084	4.019	0.786	0.638	13.082	1.139	3.862
	6.563	11.123	2.335	0.712	0.376	3.693	3.695	0.387
	11.681	4.723	0.55	0.722	1.027	28.897	0.887	20.354
	1.548	13.266	10.166	1.098	0.593	13.89	3.341	13.778
	1.867	3.441	0.483	0.928	3.565	12.065		19.681
	0.569	13.56	0.281	2.072	0.832	36.907
	4.784	6.348	0.702	23.173	5.451	6.527
	4.143	4.405	0.59	11.838	1.956	10.074
	2.511	1.363		1.078	0.887	0.579
		9.835		3.78	0.437	11.827
		13.507				12.633
		2.296				16.977
		2.691
