# Supplementary material for: Selective autophagy fine-tunes Stat92E activity by degrading Su(var)2-10/PIAS in Drosophila glia
Source: Life Sci Alliance. 2026 Jan 7;9(3):e202503375. doi: 10.26508/lsa.202503375 (PMC12780286; doi:10.26508/lsa.202503375)
Supplement: Supplementary file 7 [file LSA-2025-03375_SdataF5.xlsx]

## Sheet: Fig. 5B
	Mean intensity normalized to the background
	luc	Atg16
	1924.36	2233.57
	1894.45	2670.66
	1592.61	3091.07
	1774.02	1560.45
	3102.44	1613.86
	2363.09	1559.33
	3122.97	3419.36
	2725.93	2142.21
	1142.95	1615.69
	1404.18	2792.27
	1841.16	2633.47
	1838.41	2709.77
	1294.8	2808.78
	939.692	1957.77
	1629.94	1906.77
	787.479	1663.59
	1115.24	2475.88
	1164.76	2080.73
	925.423	1557.83
	583.06	2275.8
	912.109	1991.09
	1181.15	1746.26
	1567.65	1422.23
	1204.94	1605.19
	1998.49	1160.68
	1447.34	1419.28
	1404.65	1696.98
	2034.66	1537.65
	1550.67	1006.83
	1462.23	1654
	900.322	1828.79
	1380.98	1475.95
	764.37	1857.67
	1038.33	1915.95
	1185.78	1619.29
	888.884	1258.65
	1268.12	1339.94
	1492.1	1718.51
	343.041	1872.18
	616.268	1845.84
	3380.71	1985.55
	3153.11	2483.42
	2836.44	2686.57
	1254.94	2813.45
	2304.77	2584.99
	1492.81	2676.39
	1509.69	2563.66
	2633.01	2654.91
	1542.36	2232.84
	2482.24	2525.41
	1908.85	2455.56
	1413.26	2083.82
	2003.38	2435.47
	1904.93	2915.83
	1853.24	1926.03
	1463.76	3501.8
	1584.74	2912.53
	1206.63	2616.35
	1658.51	1905.53
	1116.31	1367.19
	631.113	1597.72
	705.551	1944.32
	2165.13	1536.22
	143.511	1581.69
	938.862	1534.81
	656.762	1298.83
	469.097	899.862
	789.679	983.077
	1223.55	1532.9
	579.033	1779.19
	2868.37	1391.12
	2179.86	902.883
	2941.63	775.013
	2186.37	1023.39
	1957.06	1234.81
	1329.66	646.002
	1995.92	588.29
	1610.1	747.596
	1723.99	1229.43
	2907.12	1787.92
	770.523	1198.27
	1278.8	1573.47
	787.473	1452.42
	664.091	1614.29
	1286.33	2168.39
	1584.99	2584.61
	1082.49	1237
	508.233	2044.93
	467.976	1924.54
	1372.54	1446.49
	1678.94
	1208.56
	1545.58
	1889.52
	1141.12
	1482.16
	1596.14
	1423.81
	1340.7
	2474.82
	904.348
	1041.37
	897.885
	595.743
	1751.83
	1088.35
	1288.22
	694.16
	953.31

## Sheet: Fig. 5C
	Mean intensity normalized to the background
	luc	Atg16
	1118.65	2522.24
	991.672	2253.6
	848.29	1956.86
	1258.26	1903.77
	1048.1	1943.23
	888.435	1773.18
	1157.8	1651.33
	1242.68	1847.55
	888.018	2061.21
	782.008	2609.01
	1262.91	793.62
	1409.37	961.036
	1340.42	748.337
	1869.29	996.177
	1338.07	1013.93
	2295.14	1011.59
	1834.55	1057.08
	1600.94	1132.44
	1791.04	1421.52
	1655.73	739.252
	1533.45	895.497
	1125.43	1808.81
	771.327	1365.22
	1640.89	1244.6
	1221.79	1449.05
	804.482	1641.24
	1720.02	1662.71
	1207.23	1287.51
	1224.43	1073.55
	1705.52	1418.93
	869.393	1713.91
	876.433	1289.83
	542.781	1464.01
	591.475	1220.41
	944.914	1457.98
	519.265	1134.64
	632.552	1523.32
	357.335	1329.75
	624.237	2080.55
	574.2	2562.94
	1845.48	1617.64
	1564.21	1267.43
	1293.15	1164.23
	1631.23	1209.17
	1396.1	1461.32
	1314.63	1339.26
	1764.58	1072.35
	1634.34	1150.88
	1602.26	1297.61
	1455.21	1143.25
	1878.73	1073.62
	1012.73	1500.69
	1100.19	1289.59
	1598.04	1149.64
	1205.35	957.168
	1364.73	1087.05
	790.438	1166.99
	691.797	985.319
	1422.81	789.208
	1093.3	1501.22
	1209.68	1681.23
	799.263	907.849
	700.268	1142.09
	781.391	1297.8
	1272.81
	1069.42
	651.017
	1231.74
	1122.18
	636.979
	474.17
	722.224
	441.121
	547.342
	1317.87
	1128.7
	1277.36
	733.465
	323.147
	1861.81

## Sheet: Fig. 5E
	Mean intensity normalized to the background
	w1118	Atg101Δ6h
	1358.37	1323.7
	2437.38	1512.46
	1607.64	1286.52
	2105.27	1345.72
	1524.05	914.922
	1456.14	1037.63
	1285.59	1808.86
	1480.81	1198.07
	1184.59	826.573
	1198.04	1488.66
	1067.53	1846.5
	1130.8	3194.1
	1195.28	2333.73
	1532.55	2195.59
	2142.81	1506.62
	1596.36	1936.21
	1550.43	1470.39
	1629.69	2342.71
	2236.15	2388.79
	1789.6	1405.41
	1778.05	1638.26
	2296.03	1086.54
	1659.87	1010.12
	1336.01	1147.41
	1565.58	1080.39
	1660.68	1770.6
	1618.43	1071.78
	1821.02	1719.01
	1103.54	1274.78
	1230.14	1447.64
	678.643	1754.36
	1661.93	1529.45
	633.566	1580.2
	1325.69	1520.83
	1059	1004.88
	976.906	1175.38
	859.373	1197.29
	1480.62	1154.61
	822.39	2644.53
	806.133	1463.31
	1409.75	1084.07
	1135.21	1643.16
	623.272	2294.13
	743.072	1636.95
	858.774	1721.84
	880.577	1231.19
	546.775	1635.13
	984.507	1273.83
	1595.28	949.825
	776.412	1109.36

## Sheet: Fig. 5F
	Mean intensity normalized to the background
	w1118	Atg101Δ6h
	1768.32	1370.45
	1209.3	1804.54
	1370.84	1693.41
	1369.78	2047.61
	1155.93	1681.83
	1274.33	1399.94
	837.645	1441.65
	1442.01	1817.05
	1161.42	2192.35
	1323.65	2076.45
	2217.65	1724.55
	1412.77	2154.54
	1700.03	1464.66
	1605.35	1789.98
	1981.42	1709.41
	2085.38	2542.42
	1933.17	2708.92
	1584.54	1512.27
	2005.23	1545.67
	1572.37	2005.74
	1298.24	1438.37
	1659.3	1739.8
	1048.51	1890.33
	1378.36	1699.79
	1254.65	2037.95
	1314.28	1990.92
	1296.99	1739.42
	1949.98	1520.17
	1873.11	2011.61
	1433.38	1677.88
	1142.41	2688.33
	1594.66	3412.44
	1832.31	2182.53
	1845.96	2378.54
	1886.51	1523.22
	1182.64	2092.57
	1085.46	1580.04
	1765.53	3094.73
	1229.72	2176.17
	1144.46	1710.78
	1679.08	2032.07
	1610.95	1268.69
	1425.79	1302.27
	1669.26	1978.86
	1515.56	1261.65
	894.967	961.286
	1237.17	1407.95
	971.213	1723.53
	1736.96	1272.22
	1721.13	1429.34
	1164.77	1386.39
	961.887	2087.42
	1267.57	1785.68
	1007.74	1400.75
	676.208	1925.47
	787.366	937.397
	1433.07	1371.96
	1032.9	1519.4
	766.716	1425.96
	844.705	1372.53
	1180.06
	1156.53
	993.761
	1140.74
	1224.54
	1159.32
	797.412
	994.332
	1090.67
	844.226
