# Supplementary material for: Selective autophagy fine-tunes Stat92E activity by degrading Su(var)2-10/PIAS in Drosophila glia
Source: Life Sci Alliance. 2026 Jan 7;9(3):e202503375. doi: 10.26508/lsa.202503375 (PMC12780286; doi:10.26508/lsa.202503375)
Supplement: Supplementary file 8 [file LSA-2025-03375_SdataF6.xlsx]

## Sheet: Fig. 6B
	Mean intensity
	w1118 -	w1118 +	Atg8aLDS -	Atg8aLDS +
	19.542	39.575	24.517	31.662
	28.649	41.835	23.036	33.638
	23.905	29.739	24.796	43.349
	26.454	45.944	24.986	38.929
	34.566	44.653	23.962	38.142
	27.859	50.75	20.516	30.427
	18.899	42.353	17.657	38.189
	22.267	52.33	24.711	29.92
	16.032	29.473	18	32.155
	17.598	41.324	19.99	32.448
	17.842	29.569	17.056	35.345
	12.737	51.354	20.974	48.214
	12.402	27.737	22.065	47.024
	18.689	43.836	23.22	43.037
	18.739	40.13	22.651	38.768
	25.26	44.239	29.733	37.346
	26.644	30.633	29.855	35.617
	26.228	38.128	24.934	37.165
	20.882	29.6	22.716	37.34
	17.656	62.047	22.422	30.963
	16.149	38.776	35.168	37.791
	23.071	40.484	18.958	36.839
	25.086	36.118	19.12	37.8
	15.851	53.869	19.288	32.479
	14.482	32.071	16.856	30.407
	24.4	51.893	17.773	33.56
	21.293	33.7	17.824	34.558
	21.603	31.138	19.696	35.741
	21.123	18.574	18.839	33.207
	30.447	39.18	9.626	30.551
	26.808	32.567	11.191	32.656
	33.754	62.478	84.122	35.608
	34.183	61.93	62.235	29.872
	25.236	43.58	68.391	45.133
	29.949	31.3	89.871	33.01
	34.476	41.412	57.355	31.277
	32.735	38.855	66.857	28.712
	22.975	45.63	43.633	34.561
	15.5	52.508	71.833	27.678
	23.989	57.315	43.167	30.446
	19.477	55.475	50.474	25.623
	22.083	42.561	60.049	31.633
	16.927	40.891	64.724	25.897
	23.489	37.983	56.211	37.17
	22.643	33.235	76.72	34.225
	17.356	55.957	75.845	31
	15.949	47.134	59.824	26
	14.46	45.336		43.138
	16.794	30.081		29.893
	13.706	43.19		30.828
	12.015	28.511		28.196
	6.566	52.567		35.934
	7.638	44.809		44.685
	11.187	39.078		21.837
	10	30.626		33.136
	15.963	24.064		36.541
	14.744	16.531		34.538
	14.278	46.114		23.695
	12.104	38.014		19.244
	12.059	47.572		20.586
	12.984	40.364		27.035
	17.465	42.141		31.152
	14.779	43.758		24.71
	19.517	69.437		26.55
	20.257	63.2		24.186
	14.705	43.74		23.41
	14.593	38.486		40.789
	11.873	60.171		33.697
	11.536	50.776		40.804
	14.303	63.279		32.385
	14.011	55.78		26.578
	28.484	41.517		30.158
	21.285	24.515		46.587
	25.364	35.313		26.565
	26.618	28.22		27.62
	26.904	50.47		26.457
	22.886	37.672		24.917
	21.8	54.46		27.744
	18.764	56.677		31.717
	22.426	60.227		31.907
	22.586	57.25		32.078
	29.172	53.676		33.4
	25.857	50.804		31.617
	25.664	66.341		32.111
	26.752	55.583		26.511
	25.893	58.721		25.952
	22.172	53.173		29.744
	25.42	49.541		38.236
	22.232	42.025		37.2
	23.425	57.665		34.388
	20.345	42.464		35.698
	21.618	26.835		35.91
	26.836	19.592		33.164
	19.559	52.956		39.405
	23.637	38.2		37.379
	28.434	41.869		33.209
	21.41	29.4		29.04
	30.508	39.197		28.105
	21.612	34.76		30.05
	20.564	37.062		31.272
	18.94	28.079		28.729
	15.98	20.457		33.296
	15.989	13.91		29.69
	22.041	43.033		33.025
	18.093	29.135		30.988
	25.32	40.215		34.012
	22.455	32.656		29.26
	28.483	44.688		34.267
	25.533	32		28.82
	18.255	48.324		23.288
	23.283	32.804		19.041
	27.057	49.748
	17.171	36.519
	20.582	43.981
	20	25.581
	19.935	55.66
	15.525	51.235
	14.861	57.325
	11.759	41.431
	21.123	53.46
	19.522	40.333
	12.259	52.465
	13.819	52.175
	11.628	50.485
	10.907	40.267
	11.988	40.586
	14.5	41.029
	14.89
	14.192
	16.68
	16.943
	19.943
	17.514
	27.907
	28.953
	24.398
	23.638
	18.973
	20.05
	21.191
	18.65
	27.827
	30.391
	26.797
	28.252
	27.518
	24.68
	16.728
	15.5
	22.636
	23.915
	24.073
	25.214
	27
	27.564
	21.383
	22.409
	22.621
	20.204

## Sheet: Fig. 6C
	Intensity ratio
injury status (+/-)	w1118 -	w1118 +	Atg8aLDS -	Atg8aLDS +
	1.18611	1.13733	1.1862	1.27358
	1.19845	1.40674	0.929021	0.775981
	0.765319	1.02891	1.04273	1.02063
	1.4741	1.19826	1.16192	0.796748
	1.38891	1.77552	1.37283	0.930493
	0.986324	1.39755	1.17202	0.918036
	1.02701	1.85146	0.950555	1.02531
	0.997332	1.09235	1.02512	1.11012
	0.948056	1.44416	0.995914	1.04854
	1.25601	1.28811	1.09764	0.995313
	1.09332	1.60014	0.637568	0.819322
	0.919676	1.12088	0.991527	0.974577
	1.09453	1.67968	1.14428	1.06814
	1.14592	1.53985	0.997139	0.971121
	1.02272	1.67643	1.04549	1.07631
	1.13574	1.20306	0.860155	0.93554
	0.98745	1.00885	1.35168	1.19202
	0.842632	1.39233	0.760991	1.36725
	1.05319	1.06581	0.857876	1.08933
	1.48226	0.86901	0.607423	1.24868
	1.23166	1.03317	0.855232	1.18823
	1.3046	1.04084	0.92777	1.22149
	1.03736	1.14286	0.732677	1.08605
	1.08822	1.18719	1.2678	1.19231
	0.861022	1.50713		1.44308
	1.14074	1.51485		1.09335
	0.859649	1.17314		0.804162
	1.1187	1.27598		0.659011
	1.08268	1.45569		1.05799
	1.17961	1.21308		1.23129
	0.928758	1.17857		0.761457
	1.18174	0.963047		1.2607
	0.963469	1.09869		1.09774
	1.00768	1.13652		0.573929
	1.02921	1.18503		0.825826
	1.02084	1.13444		1.21849
	1.33822	1.69354		0.647348
	0.952889	1.25135		0.961803
	1.17557	1.33972		1.06181
	1.1618	0.960884		0.874736
	0.992916	1.052		0.994669
	1.1282	1.05653		1.05639
	0.95933	1.19355		1.21123
	1.16782	1.10434		0.872512
	1.1434	1.17885		1.02785
	1.15139	1.35797		0.963303
	0.80556	1.36969		1.0828
	0.827474	1.38628		1.0542
	1.32807	1.42412		1.14356
	1.41162	1.12765		0.935275
	1.08574	1.31992		1.08852
	0.999437	1.47067		1.12146
	1.21821	1.47702		1.06574
	1.12759	1.23147		1.16241
	1.11554	1.3965		1.189
	0.784048	1.47311		1.22304
	1.57574	1.36225
	1.0291	1.71928
	1.28406	1.08637
	1.2638	1.38363
	1.08201	1.32546
	0.887112	1.00556
	1.0661	1.25376
	0.826759	0.989203
	1.04918
	0.984477
	1.13869
	0.963872
	1.03215
	0.946284
	1.13625
	0.915633
	0.948499
	1.11499
	1.07923
	0.946519
	0.954747
	0.979539
	0.954215
	1.11963
