# Supplementary material for: Selective autophagy fine-tunes Stat92E activity by degrading Su(var)2-10/PIAS in Drosophila glia
Source: Life Sci Alliance. 2026 Jan 7;9(3):e202503375. doi: 10.26508/lsa.202503375 (PMC12780286; doi:10.26508/lsa.202503375)
Supplement: Supplementary file 9 [file LSA-2025-03375_SdataF7.xlsx]

## Sheet: Fig. 7C
		Red channel: Su(var)2-10::EGFP
		Green channel: α-tubulin

## Sheet: Fig. 7D
	Mean intensity normalized to the background
Bafilomycin treatment (+/-)	wt -	wt +	CTD2 mutant -	CTD2 mutant +
	14.4952	25.5477	30.5798	23.1834
	12.3606	25.7373	39.5171	30.2052
	15.0351	23.5733	26.1444	25.3501
	14.7223		24.6091	21.4805

## Sheet: Fig. 7E
		Green channel: α-Su(var)2-10
		Red channel: α-mCherry
